# Supplementary material for: Cell death-induced immunogenicity enhances chemoimmunotherapeutic response by converting immune-excluded into T-cell inflamed bladder tumors
Source: Nat Commun. 2022 Mar 28;13:1487. doi: 10.1038/s41467-022-29026-9 (PMC8960844; doi:10.1038/s41467-022-29026-9)
Supplement: Supplementary file 3 — Source Data [file 41467_2022_29026_MOESM3_ESM.xlsx]

## Sheet: Figure1
Figure 1C
	Epi	45.1049	52.4475	37.7622	13.6364	27.2727	12.5874	0	44.0559	24.1259
	Stroma	90.2098	110.14	90.2098	43.007	52.4475	120.629	11.5385	71.3287	53.4965
Figure 1D	Vehicle	142	275	125	271	118	340	216	264
	GC	167	168	204	288	236	110	245	57	131	88
		Days post treatment	Vehicle								GC
Figure 1E		1	0	0	0	0	0	0	0	0	0	0	0	0	0	0	0
		3	33.9487	30.6924	0.938082	45.7176	-2.71058	-7.05296	1.34499	78.6574	35.5286	95.7099	9.11857	92.1845	33.7838	19.1634	3.12485
		7	79.6331	16.2316	18.4206	99.0782	7.27907	-2.58375	63.6524	58.9839	81.5596	152.272	40.063	111.157	38.7122	22.707	22.8111
		11	73.8354	53.6494	102.079	165.919	24.1172	45.9918	133.034	71.812	48.8214	116.032	60.3791	118.028	61.1123	99.6699	14.975
		14	124.773	112.211	168.466	249.69	15.9196	68.1361	143.943	117.508	117.158	127.131	47.9348	113.017	135.314	113.482	58.2984
		17	200.248	127.11	371.094	287.163	28.1051	213.252	148.864	146.321	285.926	88.8261	19.6955	163.875	169.151	26.4711	104.525
		21	200.913	194.162	450.428	338.665	44.5051	334.556	189.499	240.068	306.597	115.455	44.3652	268.89	261.215	137.82	192.625
		Days post treatment	Vehicle									PD1
		1	0	0	0	0	0	0	0	0		0	0	0	0	0	0	0
		3	33.9487	30.6924	0.938082	45.7176	-2.71058	-7.05296	1.34499	78.6574		83.2258	18.9032	16.9599	30.0534	57.7781	49.7046	19.5913
		7	79.6331	16.2316	18.4206	99.0782	7.27907	-2.58375	63.6524	58.9839		83.204	41.9458	59.1502	110.463	45.0809	71.7793	125.732
		11	73.8354	53.6494	102.079	165.919	24.1172	45.9918	133.034	71.812		81.0371	130.836	58.8116	73.1696	48.3033	258.778	173.936
		14	124.773	112.211	168.466	249.69	15.9196	68.1361	143.943	117.508		88.5559	195.449	18.1512	159.252	21.4295	268.686	189.048
		17	200.248	127.11	371.094	287.163	28.1051	213.252	148.864	146.321		126.088	224.437	42.9882	187.784	34.4212	437.206	330.301
		21	200.913	194.162	450.428	338.665	44.5051	334.556	189.499	240.068		118.787	345.153	23.8808	151.374	41.917	372.342	273.663

## Sheet: Figure2
Figure 2C
		Vehicle	3.57	6.34	4.43	1.22	1.83	4.36	3.47	4.2	1	1.67	3.16
		GC	0.92	0.38	0.71	1	2.39	3.47	3.18	0.66	0.12	0.3
Figure 2D
		Vehicle	2.49	2.48	0.59	1.36	3.45	2.97	3.43	0.83	1.573	1.38	2.41
		GC	1.63	0.312	0.59	0.8	2.03	2.99	0.54	0.693	0.3	0.83
Figure 2E
		Vehicle	1.08	0.66	1.95	0.63	0.47	0.91	0.5	0.77	0.17	0.097	0.75
		GC	0.29	0.068	0.12	0.2	0.36	1.28	0.65	0.19	0.12	0.027
Figure 2I		Vehicle				GC
		59.7	50.8	45.7	55.6	69.6	73.2	61
Figure 2K		Vehicle				GC
		8.71	2.81	7.14	7.41	25	26.8	34.1
Figure 2M		GC						GC+CD8 dep
		1802.44	767.264	945.715	1150.11			1204.23	647.222	1031.25	950.561

## Sheet: Figure3
Figure 3C
		Vehicle	5.7	5.11	0.79	2.34	2.08	3.03	1.98	2.48	2.02	3.11	1.26
		GC	2.93	1.3	1.29	2.02	4.2	5.08	3.69	4.51	3.32	7.04	2.93	3.34
Figure 3D		Vehicle							GC								Vehicle						GC								Vehicle						GC
	H2K	69.2	54.1	71.6	77	66.9	58.4		20.8	14.2	26.9	24.6	30.1			CD86	44.2	35.1	37.4	32	23.2	7.12	15.9	7.52	10.4	4.36	7.3			CD40	57.6	58.3	17.5	36.4	49	28.6	61.4	52.5	56.5	37.9	19
Figure 3E		Vehicle					GC										Vehicle					GC									Vehicle					GC
	IL10	9037	9102	8791	7427		9924	12340	11898	10252	10602	10990				IL12	7076	11003	10090	4768		4795	4479	5999	4837	3701	4255			IL4	1267	1442	6535	2413		1864	4141	5041	2039	3676	3449

## Sheet: Figure4
Figure 4A	anti-COX2
	anti-GAPDH
Figure 4B		Vehicle	GC
		465.523	1891.86
		506.418	1731.35
		419.598	1119.6
		576.664	1276.66
Figure 4C	anti-COX-2
	anti-GAPDH
Figure 4D		Vehicle	11.9336	9.77366	10.3283	10.493	11.4423
			CD40									CD86
			NT	LPS	GC	GC+Celex	GC+aPGE2					NT	LPS	GC	GC+Celex	GC+aPGE2					H2-K
Figure 4H			7000	13344	8142	9898	9361					88361	90623	77125	88968	82070					NT	LPS	GC	GC+Celex	GC+aPGE2
			7131	13917	7960	9310	9176					85589	95336	75963	89349	85133					94287	179760	90003	120809	102011
																					93166	170244	93166	125819	105336
Figure 4J
			CD40									CD86									H2-K
			Vehicle	GC	GC+Celex	GC+aPGE2						Vehicle	GC	GC+Celex	GC+aPGE2						Vehicle	GC	GC+Celex	GC+aPGE2
			18.4	14.7	51.6	37.2						36.3	46.1	58.4	52.3						43.8	57.8	68.9	63.8
			20	31.6	43.3	45.7						39.6	51	61	65.8						40.4	53.5	71.4	69.2
			45.9	22.8	31.8	30						35.1	44.6	53.2	63.9						46.3	45.9	67.3	66
				23.7	39	50.3							43.7	54.4	64.8							58.6	65.4	60.7
				30.4	49.7	56.3							54.2	53.1	63.6							56	65.1	61.4

## Sheet: Figure5
Figure 5A
		Days post treatment initiation	Vehicle									Celex					GC								GC+Celex											Tumor weight
		1	0	0	0	0	0	0	0	0		0	0	0	0		0	0	0	0	0	0	0		0	0	0	0	0	0	0	0						Vehicle	Celex	GC	GCC
		3	33.9487	30.6924	0.938082	45.7176	-2.71058	-7.05296	1.34499	78.6574		64.2016	64.2211	36.109	65.1362		35.5286	95.7099	9.11857	92.1845	33.7838	19.1634	3.12485		-28.8289	-20.596	-6.39821	89.8719	5.27003	0.384043	-15.3369	41.3141						142	142	167	57
		7	79.6331	16.2316	18.4206	99.0782	7.27907	-2.58375	63.6524	58.9839		108.383	81.332	78.5826	21.8229		81.5596	152.272	40.063	111.157	38.7122	22.707	22.8111		-36.1619	11.0247	22.2012	118.28	11.9713	-1.22938	0.424582	21.4939						275	197	168	118
		11	73.8354	53.6494	102.079	165.919	24.1172	45.9918	133.034	71.812		122.492	50.4381	114.455	48.6264		48.8214	116.032	60.3791	118.028	61.1123	99.6699	14.975		-46.7263	18.293	-25.0618	111.621	24.3969	28.3935	-22.5577	38.6899						125	170	204	54
		14	124.773	112.211	168.466	249.69	15.9196	68.1361	143.943	117.508		100.052	126.371	205.654	100.127		117.158	127.131	47.9348	113.017	135.314	113.482	58.2984		15.0873	-24.2672	5.8525	129.303	14.225	5.80435	-29.8836	56.7711						271	168	288	77
		17	200.248	127.11	371.094	287.163	28.1051	213.252	148.864	146.321		150.752	163.413	302.628	154.307		285.926	88.8261	19.6955	163.875	169.151	26.4711	104.525		19.5722	1.28813	2.99376	112.599	-14.6692	31.1692	-60.8131	7.22922						118	143	236	131
		21	200.913	194.162	450.428	338.665	44.5051	334.556	189.499	240.068		136.64	113.351	351.877	187.02		306.597	115.455	44.3652	188.89	261.215	137.82	192.625		82.4352	-6.79419	61.7711	113.859	37.3591	25.9881	-30.9799	44.204						340	288	110	88
		24	151.844	268.15	484.469	270.918	77.536	467.067	258.192	208.781		205.12	197.101	461.417	263.89		530.628	416.66	182.133	202.133	477.046	241.8	250.36		54.6949	5.74886	67.5079	157.098	54.5271	141.312	-61.9567	54.428						216	236	245	38
																																						264		57	0
																																								131
																																								88
Figure 5B
	Days post treatment initiation	Vehicle						Celex									GC										GCC									Tumor weight		Vehicle	Celex	GC	GCC
	1	0	0	0	0	0		0	0	0	0	0	0	0	0		0	0	0	0	0	0	0	0	0		0	0	0	0	0	0	0	0				638	285	370	193
	3	18.0715	99.4124	30.0235	21.4411	28.3993		42.6438	41.8379	54.2513	33.2143	46.3669	15.8864	21.2727	54.5257		-11.0611	-2.90853	64.0131	46.8126	21.5779	10.0196	12.1001	21.7182	13.8534		-17.5412	1.76943	-3.86843	18.9515	19.0976	29.5823	2.19087	50.0894				403	258	425	146
	7	48.8412	173.505	150.93	158.46	160.546		95.2306	61.144	126.352	49.4271	71.8886	60.6017	96.1754	98.9714		16.9547	28.1426	1.18874	60.2665	194.608	97.7652	60.4768	12.0949	122.716		-4.36551	-4.58108	17.6525	34.1008	-29.7146	41.142	37.3857	65.8122				424	358	220	85
	11	169.648	295.803	88.972	235.669	205.896		72.7751	107.531	181.13	158.131	200.296	60.0383	155.125	238.774		43.9113	58.5806	54.6867	62.7167	294.331	118.243	91.3504	19.307	219.157		-47.3441	20.7686	57.7175	29.2496	10.2562	23.5342	33.686	86.5889				342	416	215	190
	14	302.976	373.043	539.208	262.776	181.6		107.061	225.554	100.286	306.349	307.799	87.4853	502.034	395.114		52.9431	113.311	143.834	147.405	574.476	178.563	159.935	-5.88509	312.518		-34.2479	41.1456	124.979	52.5913	-2.16353	64.8738	57.2527	131.256				465	546	354	70
	17	491.541	630.953	432.346	321.171	386.856		139.214	358.703	285.243	531.315	336.8	205.418	370.045	430.791		131.837	133.363	307.107	203.328	433.269	161.196	164.117	59.5152	377.658		-16.4679	106.829	131.49	-8.18634	7.05186	9.56461	14.8257	101.175					212	342	52
	21	562.803	732.144	599.898	504.682	753.792		299.773	517.264	404.601	1014.19	476.956	440.37	543.9	613.217		321.234	206.818	278.473	223.187	579.774	251.389	147.281	207.405	364.397		24.7529	122.186	233.237	17.4914	36.1254	67.9055	24.705	73.7798						311	91
	24	1162.61	965.75	823.042	566.16	967.523		290.8	733.425	445.448	1340.74	911.526	800.048	686.136	1051.15		614.806	365.579	1238.08	528.831	678.136	344.204	191.977	307.984	461.79		-23.1113	168.77	289.322	119.415	31.3736	230.565	161.402	165.578						256	244
Figure 5D		Vehicle	Celex	GC	GCC
		5.7	6.2	2.93	3.1
		5.11	1.83	1.3	3.83
		0.79	4.17	1.29	7.24
		2.34	4.17	2.02	7.53
		2.08	3.47	4.2	4.94
		3.03		5.08	6.14
		1.98		3.69	5.34
		2.48		4.51	2.21
		2.02		3.32	1.42
		3.11		7.04	2.48
		1.26		2.93	2.6
				3.34	2.44
Figure 5E		H2K								CD86									CD40
		Vehicle	Celex	GC	GC+Celex					Vehicle	Celex	GC	GC+Celex						Vehicle	Celex	GC	GC+Celex
		69.2	69.2	20.8	53.3					44.2	44.2	15.9	23.3						57.6	57.6	61.4	38.5
		54.1	54.1	14.2	55.3					35.1	35.1	7.52	47.3						58.3	58.3	52.5	32.6
		71.6	71.6	26.9	30.4					37.4	37.4	10.4	8.48						17.5	36.4	56.5	38.4
		77	77	24.6	70.1					32	32	4.36	7.23						36.4	49	37.9	42.2
		66.9	66.9	30.1						23.2	23.2	7.3	35.8						49	28.6	19	35.9
		58.4								7.12									28.6
Figure 5F		IL10								IL12									IL4
		Vehicle	Celex	GC	GC+Celex					Vehicle	Celex	GC	GC+Celex						Vehicle	Celex	GC	GC+Celex
		9037	7270	9924	8649					7076	5870	4795	5557						1267	5710	1864	1130
		9102	5724	12340	9472					11003	4538	4479	8840						1442	2092	4141	1358
		8791	6365	11898	9747					10090	4875	5999	4235						6535	1685	5041	3707
		7427	5076	10252	8795					4768	5423	4837	6971						2413	5140	2039	3360
			7541	10602	7270						4306	3701	4774							2345	3676	1302
				10990								4255									3449

## Sheet: Figure6
Figure 6A
		Vehicle	GC	GCC
		3.57	0.92	6.18
		6.34	0.38	2.14
		4.43	0.71	3.95
		1.22	1	2.37
		1.83	2.39	2.98
		4.36	3.47	1.9
		3.47	3.18	1.96
		4.2	0.66	1.66
		1	0.12
		1.67	0.3
		2.13	0.39
		3.16
Figure 6B
		Vehicle	GC	GCC
		2.49	1.63	4.31
		2.48	0.312	1.71
		0.59	0.59	2.91
		1.36	0.8	2.07
		3.45	2.03	2.47
		2.97	2.99	1.34
		3.43	0.54	1.44
		0.83	0.693
		1.573	0.3
		1.38	0.83
		2.41
Figure 6C
		Vehicle	GC	GCC
		1.08	0.29	1.87
		0.66	0.068	0.43
		1.95	0.12	1.04
		0.63	0.2	0.51
		0.47	0.36	0.56
		0.91	1.28	0.52
		0.5	0.65	0.8
		0.77	0.19	0.63
		0.17	0.12
		0.097	0.027
		0.75	0.16
		0.75
Figure 6F
		Relative distance to the tumor periphery	0.237345	0.237381	0.314148	0.271878	0.104628	0.04119	0.148234	0.167772	0.150203	0.04455	0.160782	0.301206	0.453825	0.348607	0.229246	0.066612	0.110946	0.076056	0.143754	0.422529	0.233621
		T cell density	0.102882	0.114475	0.085494	0.12172	0.16664	0.240541	0.128965	0.137659	0.389793	0.217357	0.168089	0.111576	0.097086	0.189825	0.234745	0.165191	0.253583	0.357914	0.30285	0.217357	0.168089
Figure 6G
		Relative distance to the tumor periphery	0.141456	0	0.125537	0.085829	0.067357	0.132581	0.139313	0.403653	0.236121	0.440112	0.180572	0.276413	0.273704
		T cell density	0.156497	0.140557	0.120271	0.144904	0.12172	0.253583	0.124618	0.157946	0.097086	0.157946	0.162293	0.215908	0.268073
Figure 6H
		IFNg
		Vehicle	GC	GC+Celex
		59.7	69.6	61.5
		50.8	73.2	82.4
		45.7	61	63.3
		55.6		66.7
				95.4
Figure 6I
		GZMb
		Vehicle	GC	GC+Celex
		8.71	25	41.2
		2.81	26.8	42.9
		7.14	34.1	44.9
		7.41		31.4
				51.1
Figure 6J
		Tbet
		Vehicle	GC	GC+Celex
		31.9	24	47.1
		45.5	47	58
		31.4	33.9	55.1
		33.3		54.2
Figure 6K
		GCC	GCC+CD8 dep
		838.103	2010.91
		410.199	1255.42
		238.561	1150.28
		327.406	2180.35

## Sheet: Figure7
Figure 7B
G69	Days post treatment	Vehicle									Celex							PD1							Celex+PD1							GC									GCCelex								GC+PD1
	1	0	0	0	0	0	0	0	0		0	0	0	0	0	0		0	0	0	0	0	0		0	0	0	0	0	0		0	0	0	0	0	0	0	0		0	0	0	0	0	0	0		0
	4	33.9487	30.6924	-11.128	30.6449	-2.71058	-7.05296	1.34499	78.6574		-31.9483	-20.0554	6.52661	14.7226	21.7162	12.9506		-12.7479	8.80535	4.73098	-2.65914	26.6945	-4.82159		-4.44078	3.47299	10.919	9.87496	26.2185	-40.5071		-41.2656	-5.32296	22.1218	11.4595	25.4492	8.80753	18.2941	-15.0631		-23.0837	-22.1778	-10.6919	-18.791	-16.3749	-25.7275	21.4978		17.0674
	7	79.6331	16.2316	-2.12512	29.2987	7.27907	-2.58375	63.6524	58.9839		-12.4034	-10.6929	64.2016	64.2211	36.109	65.1362		37.4827	39.1339	24.0875	-4.67949	52.7414	-18.5783		103.996	59.1502	110.463	45.0809	248.188	125.732		28.3688	81.5596	152.272	40.063	111.157	38.7122	22.707	22.8111		-36.1619	11.0247	22.2012	11.9713	-1.22938	0.424582	21.4939		35.1868
	10	73.8354	53.6494	45.937	63.6028	24.1172	45.9918	133.034	71.812		-5.26983	-0.34053	108.383	81.332	78.5826	21.8229		3.16897	27.9569	77.5527	51.1117	75.1367	29.5427		130.836	58.8116	73.1696	48.3033	258.778	173.936		117.38	48.8214	116.032	60.3791	118.028	61.1123	99.6699	14.975		-46.7263	18.293	-25.0618	24.3969	28.3935	-22.5577	38.6899		22.239
	14	124.773	112.211	80.8961	46.5288	15.9196	68.1361	143.943	117.508		10.193	-13.0684	122.492	50.4381	114.455	48.6264		11.0087	91.4091	257.665	25.8248	92.5569	105.126		195.449	18.1512	159.252	21.4295	268.686	189.048		91.58	117.158	127.131	47.9348	113.017	135.314	113.482	58.2984		15.0873	-24.2672	5.8525	14.225	5.80435	-29.8836	56.7711		119.267
	17	200.248	127.11	246.443	102.192	28.1051	213.252	148.864	146.321		20.2745	66.5413	100.052	126.371	205.654	100.127		44.1337	112.079	251.318	28.2037	85.847	95.1802		224.437	42.9882	187.784	34.4212	437.206	330.301		188.844	285.926	88.8261	19.6955	163.875	169.151	26.4711	104.525		82.4352	-6.79419	61.7711	37.3591	25.9881	-30.9799	44.204		91.3333
	21	200.913	194.162	301.137	243.675	44.5051	334.556	189.499	240.068		72.5058	61.2571	150.752	163.413	302.628	154.307		96.7901	129.27	467.578	34.3631	144.335	122.848		345.153	23.8808	151.374	41.917	372.342	273.663		200.726	185.17	111.313	37.6187	250.821	180.361	63.5918	96.6896		90.6165	-55.5787	49.2301	-21.8276	101.985	-57.0531	28.673		213.545
	24	151.844	268.15	484.469	270.918	77.536	467.067	258.192	208.781		92.3103	82.6946	136.64	113.351	351.877	187.474		69.2615	131.653	444.956	99.7459	151.575	135.681		185.949	30.16	151.299	108.917	364.101	444.741		332.689	250.904	127.241	86.1245	260.17	344.121	111.397	129.48		54.6949	5.74886	67.5079	54.5271	141.312	-61.9567	54.428		148.13
	28	186.261	252.335	441.914	340.405	160.323	588.113	376.141	307.425		120.075	100.664	205.12	197.101	461.417	210.359		158.846	158.534	493.393	109.426	241.095	175.895		219.387	34.225	161.326	123.059	655.179	414.265		397.884	306.597	115.455	44.3652	818.89	261.215	137.82	192.625		79.5273	-41.2996	104.025	93.5187	148.739	-60.3297	73.5425		195.228
	30	212.233	235.883	493.121	586.553	198.949	663.601	333.446	419.569		122.86	145.758	235.15	196.327	466.653	225.237		103.62	91.6237	539.554	273.846	323.932	193.24		129.449	34.0111	227.301	95.5447	1030.19	474.525		530.628	416.66	182.133	102.133	477.046	286.32	241.8	250.36		86.32	-27.4513	123.068	149.202	277.641	-61.0676	125.099		347.706
G7	Days post treatment	Vehicle						Celex									PD1						Celex+PD1						GC										GC+Celex									GC+PD1
	1	0	0	0	0	0		0	0	0	0	0	0	0	0		0	0	0	0	0		0	0	0	0	0		0	0	0	0	0	0	0	0	0		0	0	0	0	0	0	0	0		0	0
	4	18.0715	99.4124	30.0235	21.4411	28.3993		42.6438	41.8379	54.2513	33.2143	46.3669	15.8864	21.2727	54.5257		79.1893	1.59835	20.5045	40.4113	22.1866		19.805	36.297	101.232	-3.88466	9.14996		-11.0611	-2.90853	64.0131	46.8126	21.5779	10.0196	12.1001	21.7182	13.8534		-17.5412	1.76943	-3.86843	18.9515	19.0976	29.5823	2.19087	50.0894		-32.8481	-2.19128
	7	48.8412	173.505	150.93	158.46	160.546		95.2306	61.144	126.352	49.4271	71.8886	60.6017	96.1754	98.9714		249.084	89.3972	111.647	82.5459	215.603		17.8013	56.7484	320.478	9.43793	100.259		16.9547	28.1426	1.18874	60.2665	194.608	97.7652	60.4768	12.0949	122.716		-4.36551	-4.58108	17.6525	34.1008	-29.7146	41.142	37.3857	65.8122		22.7749	3.60455
	10	169.648	295.803	88.972	235.669	205.896		72.7751	107.531	181.13	158.131	200.296	60.0383	155.125	238.774		266.301	164.474	178.338	128.947	338.684		72.0654	90.1377	473.173	140.226	200.268		43.9113	58.5806	54.6867	62.7167	294.331	118.243	91.3504	19.307	219.157		-47.3441	20.7686	57.7175	29.2496	10.2562	23.5342	33.686	86.5889		56.7754	-23.3202
	14	302.976	373.043	539.208	262.776	181.6		107.061	225.554	100.286	306.349	307.799	87.4853	502.034	395.114		728.17	352.831	327.442	280.859	412.922		302.486	80.4843	644.178	417.831	222.765		52.9431	113.311	143.834	147.405	574.476	178.563	159.935	-5.88509	312.518		-34.2479	41.1456	124.979	52.5913	-2.16353	64.8738	57.2527	131.256		98.9171	37.6677
	17	491.541	630.953	432.346	321.171	386.856		139.214	358.703	285.243	531.315	336.8	205.418	370.045	430.791		957.636	416.813	251.116	418.045	443.621		607.562	135.837	525.645	722.054	386.959		131.837	133.363	307.107	203.328	433.269	161.196	164.117	59.5152	377.658		-16.4679	106.829	131.49	-8.18634	7.05186	9.56461	14.8257	101.175		220.259	51.6666
	21	562.803	732.144	599.898	504.682	753.792		299.773	517.264	404.601	1014.19	476.956	440.37	543.9	613.217		1133.8	720.465	654.454	523.914	403.354		506.432	244.96	614.778	937.971	421.264		321.234	206.818	278.473	223.187	579.774	251.389	147.281	207.405	364.397		24.7529	122.186	233.237	17.4914	36.1254	67.9055	24.705	73.7798		241.206	178.143
	24	1162.61	965.75	823.042	566.16	967.523		290.8	733.425	445.448	1340.74	911.526	800.048	686.136	1051.15		954.87	857.42	560.656	714.595	557.248		591.379	245.016	630.584	1053.74	597.496		614.806	365.579	1238.08	528.831	678.136	344.204	191.977	307.984	461.79		-23.1113	168.77	289.322	119.415	31.3736	230.565	161.402	165.578		878.283	368.366
	28	1527.53	1575.07	902.01	604.801	1516.06		579.754	1229	1092.53	1495.16	1151.15	1057.89	784.679	1299.52		1011.13	1384.65	794.716	1318.08	973.462		678.388	434.798	930.981	1266.83	1174.58		1272.33	526.748	1777.93	586.634	879.649	494.343	310.509	320.356	863.198		-4.51641	297.324	430.557	182.651	25.3893	359.762	138.99	237.654		1378.95	578.335
	30	1678.89	1563.23	1132.78	593.945	1717.43		918.854	1489.58	1615.02	1732.02	1336.95	1259.98	1071.54	1116.04		1152.38	1198.84	1319.3	1509.02	1146.5		830.154	554.046	790.817	1409	1674.43		1802.03	491.082		722.559	1032.47	564.052	403.716	400.204	861.855		126.28	371.421	675.177	217.402	33.2697	386.798	237.728	307.199		1506.93	749.545
Figure 7C
binaryResponse	CR/PR	CR/PR	CR/PR	CR/PR	CR/PR	CR/PR	CR/PR	CR/PR	CR/PR	CR/PR	CR/PR	CR/PR	CR/PR	CR/PR	CR/PR	CR/PR	CR/PR	CR/PR	CR/PR	CR/PR	CR/PR	CR/PR	CR/PR	CR/PR	CR/PR	CR/PR	CR/PR	CR/PR	CR/PR	CR/PR	CR/PR	CR/PR	CR/PR	CR/PR	CR/PR	CR/PR	CR/PR	CR/PR	CR/PR	CR/PR	CR/PR	CR/PR	CR/PR	CR/PR	CR/PR	CR/PR	CR/PR	CR/PR	CR/PR
PTGS2 scaled expression	0.0982049	0.0378575	1.29924	0.0417049	-0.753385	0.0627468	1.18447	0.398546	-1.40809	-0.356856	-0.126936	-0.806495	-1.95011	-0.856671	-1.49082	1.59577	0.105442	1.13975	-1.48832	-0.266842	0.971556	1.31285	-0.531055	0.582629	-0.341235	0.0925088	-1.12907	0.219364	0.303407	0.445246	-0.576374	0.10437	0.0382003	-0.642169	-1.51078	1.37022	-1.9448	-1.25423	-0.0836762	-1.03862	-0.128591	-1.48934	0.757718	0.986956	0.816317	-0.739831	-2.0755	-1.00342	0.872492
[truncated: 249 more columns]

## Sheet: Supp.Figure1
Supp. Figure 1B
	Days post treatment	Vehicle						GC
	1	0	0	0	0	0		0	0	0	0	0	0	0	0	0
	4	18.0715	99.4124	30.0235	21.4411	28.3993		-11.0611	-2.90853	64.0131	46.8126	21.5779	10.0196	12.1001	21.7182	13.8534
	7	48.8412	173.505	150.93	158.46	160.546		16.9547	28.1426	1.18874	60.2665	194.608	97.7652	60.4768	12.0949	122.716
	10	169.648	295.803	88.972	235.669	205.896		43.9113	58.5806	54.6867	62.7167	294.331	118.243	91.3504	19.307	219.157
	14	302.976	373.043	539.208	262.776	181.6		52.9431	113.311	143.834	147.405	574.476	178.563	159.935	-5.88509	312.518
	17	491.541	630.953	432.346	321.171	386.856		131.837	133.363	307.107	203.328	433.269	161.196	164.117	59.5152	377.658
	21	562.803	732.144	599.898	504.682	753.792		321.234	206.818	278.473	223.187	579.774	251.389	147.281	207.405	364.397
	24	1162.61	965.75	823.042	566.16	967.523		614.806	365.579	1238.08	528.831	678.136	344.204	191.977	307.984	461.79
Supp. Figure 1C
	Days post treatment	Vehicle						PD1
	1	0	0	0	0	0		0	0	0	0	0
	4	18.0715	99.4124	30.0235	21.4411	28.3993		79.1893	1.59835	20.5045	40.4113	22.1866
	7	48.8412	173.505	150.93	158.46	160.546		249.084	89.3972	111.647	82.5459	215.603
	10	169.648	295.803	88.972	235.669	205.896		266.301	164.474	178.338	128.947	338.684
	14	302.976	373.043	539.208	262.776	181.6		728.17	352.831	327.442	280.859	412.922
	17	491.541	630.953	432.346	321.171	386.856		957.636	416.813	251.116	418.045	443.621
	21	562.803	732.144	599.898	504.682	753.792		1133.8	720.465	654.454	523.914	403.354
	24	1162.61	965.75	823.042	566.16	967.523		954.87	857.42	560.656	714.595	557.248
Supp. Figure 1D
	Days post treatment	Vehicle						PD1						GC										GC+PD1
	1	0	0	0	0	0		0	0	0	0	0		0	0	0	0	0	0	0	0	0		0	0	0	0	0	0	0	0
	4	18.0715	99.4124	30.0235	21.4411	28.3993		79.1893	1.59835	20.5045	40.4113	22.1866		-11.0611	-2.90853	64.0131	46.8126	21.5779	10.0196	12.1001	21.7182	13.8534		-32.8481	-2.19128	-3.75449	3.57463	78.1643	-14.8271	34.4468	48.2733
	7	48.8412	173.505	150.93	158.46	160.546		249.084	89.3972	111.647	82.5459	215.603		16.9547	28.1426	1.18874	60.2665	194.608	97.7652	60.4768	12.0949	122.716		22.7749	3.60455	30.5161	31.336	32.9066	31.1456	114.079	20.552
	10	169.648	295.803	88.972	235.669	205.896		266.301	164.474	178.338	128.947	338.684		43.9113	58.5806	54.6867	62.7167	294.331	118.243	91.3504	19.307	219.157		56.7754	-23.3202	81.9477	159.565	93.5844	136.779	161.457	29.1815
	14	302.976	373.043	539.208	262.776	181.6		728.17	352.831	327.442	280.859	412.922		52.9431	113.311	143.834	147.405	574.476	178.563	159.935	-5.88509	312.518		98.9171	37.6677	117.509	236.723	185.422	188.821	267.913	18.2083
	17	491.541	630.953	432.346	321.171	386.856		957.636	416.813	251.116	418.045	443.621		131.837	133.363	307.107	203.328	433.269	161.196	164.117	59.5152	377.658		220.259	51.6666	198.32	161.888	172.445	239.596	406.199	33.321
	21	562.803	732.144	599.898	504.682	753.792		1133.8	720.465	654.454	523.914	403.354		321.234	206.818	278.473	223.187	579.774	251.389	147.281	207.405	364.397		241.206	178.143	365.635	380.314	219.813	281.608	524.852	140.9
	24	1162.61	965.75	823.042	566.16	967.523		954.87	857.42	560.656	714.595	557.248		614.806	365.579	1238.08	528.831	678.136	344.204	191.977	307.984	461.79		878.283	368.366	724.637	883.827	307.762	370.657	585.352	248.621

## Sheet: Supp. Figure 2B
Supp. Figure 2A
	G69 CRT				G69 HSP70					G7 CRT				G7 HSP70
	Vehicle	GC			Vehicle	GC				Vehicle	GC			Vehicle	GC
	1.51	14.6			1.13	24.5				5.83	13.4			3.57	17.5
	1.36	17.7			1.27	18.6				4.96	17.4			6.48	25.3
	1.36	24			1.87	36				5.14	12.6			7.83	20.6
Supp. Figure 2B	anti-HMGB1
Supp. Figure 2C
		G69 HMGB1				G7 HMGB1
		Vehicle	GC			Vehicle	GC
		1.1448	0.804161			1.69453	4.41688
		1.48774	3.07348			1.69088	3.41726
		0.927317	2.97092			1.35249	2.0201
		1.19491	3.55944			1.74404	4.16271
		1.47258				1.68723	3.22696
		0.946747
